# Supplementary material for: Quantification of permethrin resistance and kdr alleles in Florida strains of Aedes aegypti (L.) and Aedes albopictus (Skuse)
Source: PLoS Negl Trop Dis. 2018 Oct 24;12(10):e0006544. doi: 10.1371/journal.pntd.0006544 (PMC6218098; doi:10.1371/journal.pntd.0006544)
Supplement: S1 File — This excel file contains detailed location information on collection sites, life stages tested, numbers of organisms tested and raw kdr allele data. (XLS) [file pntd.0006544.s001.xls]

## Sheet: Sheet1
County	Centroid long	Centroid Lat	strain	longitude	latitude	aegypti	albopictus	n	lifestage tested	site info		collector			Date
St. Johns
	-81.2698	29.8431	BEACH	-81.269831	29.843097		X					Ali Fulcher/C. Waits			06/2014	Same strains as Waits et al., 2016
	-81.4493	29.8001	ELKTON	-81.449265	29.800105		X					Ali Fulcher/C. Waits
	-81.325	29.8772	RAYS	-81.324971	29.877225		X					Ali Fulcher/C. Waits
	-81.3135	29.8974	Lighthouse	-81.313529	29.897367	X		50	adult	WT		Jennifer Corrado			06/2016
	-81.3138	29.8961	Spanish St.	-81.313751	29.896078	X		79	egg	F1		Jennifer Corrado
Pinellas
	-82.7837	27.9485	Clearwater	-82.7837	27.9485	X		87	egg	F2		Jason Stuck			09/2016
Martin
	-80.2271	27.2454	Jensen Beach	-80.2271	27.2454	X		87	egg	F1		Steve Noe			08-09/2017
Duval
	-81.7013	30.3035	Riverside-3	-81.7013	30.3035	X		89	egg	F1		C. Waits/M. Clark			09/2016
	-81.7099	30.2976	Riverside-4	-81.7099	30.2976	X		90	egg	F1		C. Waits/M. Clark			09/2016
Monroe
	-81.6634	24.6	Big Coppitt Key	-81.6634	24.6	X		73	egg	F1		A. Estep/ D. Markowski/C. Flores			02/2016
Lee
	-81.6089	26.7145	Alva United Methodist Church	-81.6089	26.7145			87	egg	F1		R. Morreale/J. Cotter			4-5/2016
	-81.9447	26.5615	Central Cape Coral	-81.9447	26.5615			88	adult	F1		R. Morreale/J. Cotter			4-5/2016
	-81.626	26.6102	C. Lehigh Acres	-81.626	26.6102			86	egg	F1		R. Morreale/J. Cotter			4-5/2016
	-81.8867	26.6174	Ft. Myers	-81.8867	26.6174			89	egg	F1		R. Morreale/J. Cotter			4-5/2016
	-81.9662	26.5019	Banyan Creek -Iona	-81.9662	26.5019			89	adult	F1		R. Morreale/J. Cotter			4-5/2016
	-81.82	26.4716	San Carlos	-81.82	26.4716			59	adult	F1		R. Morreale/J. Cotter			4-5/2016
Hillsborough
	-82.4946	27.9657	Marti Cemetery	-82.4946	27.9657	X		48	adult	F2		Alden Estep/Neil Sanscrainte/James Becnel			07/2014
Pasco
	-82.6982	28.2571	S. Port Richey	-82.689	28.2574	X		29	adult	F1		A. Janusauskaite/ A. Lloyd			6-8/2017
	-82.7073	28.2568	S. Port Richey	-82.7073	28.2568	X		25	adult	F1		A. Janusauskaite/ A. Lloyd			6-8/2017
	-82.7436	28.1843	Holiday	-82.7436	28.1843	X		28	adult	F1		A. Janusauskaite/ A. Lloyd			6-8/2017
	-82.7377	28.1861	Holiday	-82.7377	28.1861	X		29	adult	F1		A. Janusauskaite/ A. Lloyd			6-8/2017
	-82.7057	28.3229	N. Port Richey	-82.7057	28.3229	X		29	adult	F1		A. Janusauskaite/ A. Lloyd			6-8/2017
	-82.6902	28.3263	N. Port Richey	-82.6902	28.3263	X		29	adult	F1		A. Janusauskaite/ A. Lloyd			6-8/2017
	-82.7327	28.2197	Elfers	-82.7327	28.2197	X		20	adult	F1		A. Janusauskaite/ A. Lloyd			6-8/2017
	-82.7098	28.2199	Elfers	-82.7098	28.2199	X		32	adult	F1		A. Janusauskaite/ A. Lloyd			6-8/2017
	-82.1821	28.2389	Zephyr Hills	-82.1821	28.2389	X	X	47	adult	F1		A. Lloyd/ M. Greer			6/2014
Hernando
	-82.5534	28.4495	Brooksville	-82.5534	28.4495	X		86	eggs	F1		Sanscrainte/Waits/Whitehurst			7/2016
	-82.3898	28.5569	Brooksville	-82.3898	28.5569		X					Sanscrainte/Waits/Whitehurst			7/2016
Miami-Dade
	-80.207	25.8431	Little River-North	-80.214	25.8409	X		90	adult	F1		Clarke, Inc.			12/2016-01/2017
				-80.2085	25.8433							Clarke, Inc.			12/2016-01/2017
				-80.2096	25.845							Clarke, Inc.			12/2016-01/2017
				-80.2096	25.845							Clarke, Inc.			12/2016-01/2017
				-80.214	25.8409							Clarke, Inc.			12/2016-01/2017
				-80.213	25.846							Clarke, Inc.			12/2016-01/2017
				-80.2098	25.8417							Clarke, Inc.			12/2016-01/2017
				-80.2102	25.8423							Clarke, Inc.			12/2016-01/2017
				-80.1987	25.8426							Clarke, Inc.			12/2016-01/2017
				-80.1987	25.8426							Clarke, Inc.			12/2016-01/2017
				-80.1987	25.8426							Clarke, Inc.			12/2016-01/2017
				-80.2029	25.8434							Clarke, Inc.			12/2016-01/2017
				-80.2029	25.8434							Clarke, Inc.			12/2016-01/2017
	-80.202	25.8402	LR-Central	-80.2032	25.8402	X	X	180	adult	F1		Clarke, Inc.			12/2016-01/2017
				-80.2018	25.8402							Clarke, Inc.			12/2016-01/2017
				-80.2018	25.8402							Clarke, Inc.			12/2016-01/2017
				-80.2018	25.8402							Clarke, Inc.			12/2016-01/2017
				-80.2018	25.8402							Clarke, Inc.			12/2016-01/2017
				-80.2018	25.8402							Clarke, Inc.			12/2016-01/2017
				-80.2018	25.8402							Clarke, Inc.			12/2016-01/2017
	-80.2063	25.8359	LR-South	-80.2001	25.8345	X						Clarke, Inc.			12/2016-01/2017
				-80.1992	25.8335							Clarke, Inc.			12/2016-01/2017
				-80.2038	25.8354							Clarke, Inc.			12/2016-01/2017
				-80.2038	25.8354							Clarke, Inc.			12/2016-01/2017
				-80.2078	25.8353							Clarke, Inc.			12/2016-01/2017
				-80.2078	25.8353							Clarke, Inc.			12/2016-01/2017
				-80.212	25.8348							Clarke, Inc.			12/2016-01/2017
				-80.2096	25.8382							Clarke, Inc.			12/2016-01/2017
				-80.2096	25.8382							Clarke, Inc.			12/2016-01/2017
				-80.2096	25.8382							Clarke, Inc.			12/2016-01/2017
	-80.1361	25.8065	Miami Beach			X		180	adult/egg	F1
				-80.1379	25.784							Clarke, Inc.			10-12/2016
				-80.1425	25.8001							Clarke, Inc.			10-12/2016
				-80.1446	25.8041							Clarke, Inc.			10-12/2016
				-80.1465	25.8022							Clarke, Inc.			10-12/2016
				-80.1449	25.797							Clarke, Inc.			10-12/2016
				-80.136	25.7958							Clarke, Inc.			10-12/2016
				-80.1307	25.7905							Clarke, Inc.			10-12/2016
				-80.1278	25.8424							Clarke, Inc.			10-12/2016
				-80.1312	25.8254							Clarke, Inc.			10-12/2016
				-80.1251	25.8168							Clarke, Inc.			10-12/2016
				-80.14	25.78							Clarke, Inc.			10-12/2016
				-80.1255	25.8393							Clarke, Inc.			10-12/2016
	-80.1982	25.8079	WW-North					357	adult	F1
				-80.1959	25.8072	X		88	adult	F1		Clarke, Inc.			10-11/2016
				-80.2001	25.8071	X						Clarke, Inc.			10-11/2016
				-80.1982	25.8098	X						Clarke, Inc.			10-11/2016
				-80.1987	25.8076	X						Clarke, Inc.			10-11/2016
	-80.1996	25.8027	WW-Central
				-80.2017	25.8035	X		89	adult	F1		Clarke, Inc.			10-11/2016
				-80.1974	25.802	X						Clarke, Inc.			10-11/2016
				-80.2007	25.7979	X						Clarke, Inc.			10-11/2016
	-80.1907	25.8011	WW-East
				-80.1907	25.8011	X		90	adult	F1		Clarke, Inc.			10-11/2016
	-80.1924	25.7928	WW-South
				-80.1924	25.7928	X	X	90	adult	F1		Clarke, Inc.			10-11/2016
	-80.4524	25.4586	Homestead II			X		90	adult	F1
				-80.4547	25.457							Clarke, Inc.			12/2016
				-80.4568	25.4579							Clarke, Inc.			12/2016
				-80.4576	25.458							Clarke, Inc.			12/2016
				-80.4565	25.4567							Clarke, Inc.			12/2016
				-80.457	25.4565							Clarke, Inc.			12/2016
				-80.4571	25.4584							Clarke, Inc.			12/2016
				-80.4578	25.4583							Clarke, Inc.			12/2016
				-80.4573	25.4597							Clarke, Inc.			12/2016
				-80.4538	25.4608							Clarke, Inc.			12/2016
				-80.4519	25.4597							Clarke, Inc.			12/2016
				-80.4451	25.4505							Clarke, Inc.			12/2016
				-80.4452	25.4488							Clarke, Inc.			12/2016
				-80.4305	25.4792							Clarke, Inc.			12/2016
	-80.4751	25.4753	Homestead I			X		90	adult	F1
				-80.4765	25.4858							Clarke, Inc.			12/2016
				-80.4826	25.4817							Clarke, Inc.			12/2016
				-80.4846	25.4785							Clarke, Inc.			12/2016
				-80.4743	25.4788							Clarke, Inc.			12/2016
				-80.4684	25.4731							Clarke, Inc.			12/2016
				-80.4908	25.4669							Clarke, Inc.			12/2016
				-80.4941	25.4644							Clarke, Inc.			12/2016
				-80.4913	25.464							Clarke, Inc.			12/2016
				-80.4774	25.4694							Clarke, Inc.			12/2016
				-80.4772	25.4721							Clarke, Inc.			12/2016
				-80.4643	25.4769							Clarke, Inc.			12/2016
				-80.4566	25.4786							Clarke, Inc.			12/2016
				-80.458	25.4789							Clarke, Inc.			12/2016
				-80.4571	25.4778							Clarke, Inc.			12/2016
				-80.4738	25.4827							Clarke, Inc.			12/2016
	-80.2332	25.7358	Coconut Grove			X
				-80.261	25.7111			90	egg	F1		Clarke, Inc.			01-02/2017
				-80.2567	25.7246							Clarke, Inc.			01-02/2017
				-80.2576	25.722							Clarke, Inc.			01-02/2017
				-80.2525	25.7303							Clarke, Inc.			01-02/2017
				-80.2525	25.7307							Clarke, Inc.			01-02/2017
				-80.2503	25.7257							Clarke, Inc.			01-02/2017
				-80.2504	25.7254							Clarke, Inc.			01-02/2017
				-80.2461	25.7259							Clarke, Inc.			01-02/2017
				-80.241	25.7344							Clarke, Inc.			01-02/2017
				-80.2457	25.7262							Clarke, Inc.			01-02/2017
				-80.2345	25.7371							Clarke, Inc.			01-02/2017
				-80.2289	25.7355							Clarke, Inc.			01-02/2017
				-80.2294	25.7387							Clarke, Inc.			01-02/2017
				-80.2297	25.739							Clarke, Inc.			01-02/2017
				-80.2277	25.7428							Clarke, Inc.			01-02/2017
				-80.2274	25.7414							Clarke, Inc.			01-02/2017
				-80.2228	25.7365							Clarke, Inc.			01-02/2017
				-80.2241	25.7446							Clarke, Inc.			01-02/2017
				-80.2194	25.7403							Clarke, Inc.			01-02/2017
				-80.215	25.7449							Clarke, Inc.			01-02/2017
				-80.219	25.746							Clarke, Inc.			01-02/2017
				-80.2157	25.7472							Clarke, Inc.			01-02/2017
				-80.2104	25.7445							Clarke, Inc.			01-02/2017
				-80.2061	25.7487							Clarke, Inc.			01-02/2017
				-80.2237	25.7436							Clarke, Inc.			01-02/2017
				-80.2289	25.7355							Clarke, Inc.			01-02/2017
				-80.2192	25.745							Clarke, Inc.			01-02/2017
	-80.2686	25.7188	Coral Gables					90	egg	F1
				-80.2886	25.6441	X						Clarke, Inc.			11-12/2016
				-80.2831	25.6541							Clarke, Inc.			11-12/2016
				-80.2723	25.6818	X						Clarke, Inc.			11-12/2016
				-80.2582	25.6908	X						Clarke, Inc.			11-12/2016
				-80.2611	25.7028	X						Clarke, Inc.			11-12/2016
				-80.2531	25.7015	X						Clarke, Inc.			11-12/2016
				-80.2595	25.7072							Clarke, Inc.			11-12/2016
				-80.2503	25.7067	X						Clarke, Inc.			11-12/2016
				-80.2513	25.708							Clarke, Inc.			11-12/2016
				-80.2564	25.7078							Clarke, Inc.			11-12/2016
				-80.2729	25.7007	X						Clarke, Inc.			11-12/2016
				-80.2782	25.712							Clarke, Inc.			11-12/2016
				-80.2643	25.723	X						Clarke, Inc.			11-12/2016
				-80.2601	25.7313	X						Clarke, Inc.			11-12/2016
				-80.2789	25.7243							Clarke, Inc.			11-12/2016
				-80.2766	25.727							Clarke, Inc.			11-12/2016
				-80.2696	25.7378	X						Clarke, Inc.			11-12/2016
				-80.2697	25.7384							Clarke, Inc.			11-12/2016
				-80.2711	25.7438							Clarke, Inc.			11-12/2016
				-80.2871	25.7491	X						Clarke, Inc.			11-12/2016
				-80.2833	25.7537	X						Clarke, Inc.			11-12/2016
				-80.2757	25.7515							Clarke, Inc.			11-12/2016
				-80.2769	25.7589	X						Clarke, Inc.			11-12/2016
				-80.2564	25.7583							Clarke, Inc.			11-12/2016
				-80.2566	25.7654							Clarke, Inc.			11-12/2016
				-80.2774	25.7161							Clarke, Inc.			11-12/2016
				-80.2626	25.7106							Clarke, Inc.			11-12/2016
	-80.1404	25.9577	Aventura					88	adult	F1
				-80.1468	25.9443	X						Clarke, Inc.			02/2017
				-80.1397	25.9465							Clarke, Inc.			02/2017
				-80.1397	25.9465	X						Clarke, Inc.			02/2017
				-80.1403	25.946	X						Clarke, Inc.			02/2017
				-80.1391	25.947							Clarke, Inc.			02/2017
				-80.1384	25.9517	X						Clarke, Inc.			02/2017
				-80.134	25.9651	X						Clarke, Inc.			02/2017
				-80.1336	25.9636							Clarke, Inc.			02/2017
				-80.1335	25.9636							Clarke, Inc.			02/2017
				-80.1359	25.9737							Clarke, Inc.			02/2017
				-80.1439	25.9655	X						Clarke, Inc.			02/2017
				-80.1446	25.9672							Clarke, Inc.			02/2017
				-80.1461	25.9633	X						Clarke, Inc.			02/2017
				-80.1435	25.9624							Clarke, Inc.			02/2017
				-80.1428	25.9604							Clarke, Inc.			02/2017
				-80.145	25.9571	X						Clarke, Inc.			02/2017
	-80.2908	25.8532	Hialeah					87	adult	F1
				-80.3409	25.8802							Clarke, Inc.			01-02/2017
				-80.275	25.8817							Clarke, Inc.			01-02/2017
				-80.2869	25.878							Clarke, Inc.			01-02/2017
				-80.3004	25.8599	X		83		F1		Clarke, Inc.			01-02/2017
				-80.2992	25.8471							Clarke, Inc.			01-02/2017
				-80.2927	25.8422							Clarke, Inc.			01-02/2017
				-80.2692	25.823							Clarke, Inc.			01-02/2017
				-80.2616	25.8138							Clarke, Inc.			01-02/2017
	-80.3137	25.9078	Miami Lakes					90	adult	F1
				-80.3426	25.9239							Clarke, Inc.			01-02/2017
				-80.3193	25.9087							Clarke, Inc.			01-02/2017
				-80.3183	25.9074							Clarke, Inc.			01-02/2017
				-80.3092	25.9044							Clarke, Inc.			01-02/2017
				-80.3059	25.9024							Clarke, Inc.			01-02/2017
				-80.307	25.9012							Clarke, Inc.			01-02/2017
				-80.302	25.9003							Clarke, Inc.			01-02/2017
				-80.3053	25.914							Clarke, Inc.			01-02/2017
	-80.353	25.6806	Kendall					88	adult	F1
				-80.3789	25.6944							Clarke, Inc.			03-05/2017
				-80.3436	25.667							Clarke, Inc.			03-05/2017
				-80.3511	25.6681							Clarke, Inc.			03-05/2017
				-80.3831	25.66							Clarke, Inc.			03-05/2017
				-80.3839	25.6679							Clarke, Inc.			03-05/2017
				-80.3276	25.676							Clarke, Inc.			03-05/2017
				-80.3251	25.6764							Clarke, Inc.			03-05/2017
				-80.3606	25.6929							Clarke, Inc.			03-05/2017
				-80.3595	25.6943							Clarke, Inc.			03-05/2017
				-80.3248	25.6769							Clarke, Inc.			03-05/2017
				-80.3433	25.6901							Clarke, Inc.			03-05/2017
				-80.3612	25.6836							Clarke, Inc.			03-05/2017
				-80.3506	25.6854							Clarke, Inc.			03-05/2017
				-80.3508	25.6846							Clarke, Inc.			03-05/2017
				-80.3491	25.6864							Clarke, Inc.			03-05/2017
				-80.3552	25.6855							Clarke, Inc.			03-05/2017
	-80.3665	25.8107	Doral					88	adult	F1
				-80.3616	25.804	X						Clarke, Inc.			01-02/2017
				-80.3632	25.7984	X	X					Clarke, Inc.			01-02/2017
				-80.3797	25.7979	X	X					Clarke, Inc.			01-02/2017
				-80.3679	25.8106	X						Clarke, Inc.			01-02/2017
				-80.3851	25.827							Clarke, Inc.			01-02/2017
				-80.3416	25.8262	X						Clarke, Inc.			01-02/2017
	-80.1226	25.9445	Sunny Isles					88	adult	F1
				-80.1213	25.952	X						Clarke, Inc.			01-03/2017
				-80.1214	25.9507	X						Clarke, Inc.			01-03/2017
				-80.1205	25.9301	X						Clarke, Inc.			01-03/2017
				-80.1229	25.9356	X						Clarke, Inc.			01-03/2017
				-80.1221	25.9339	X						Clarke, Inc.			01-03/2017
				-80.1214	25.9503	X						Clarke, Inc.			01-03/2017
				-80.123	25.9516	X						Clarke, Inc.			01-03/2017
				-80.1257	25.9513	X						Clarke, Inc.			01-03/2017
				-80.1217	25.9533	X						Clarke, Inc.			01-03/2017
				-80.1212	25.9544	X						Clarke, Inc.			01-03/2017
				-80.1224	25.9238	X						Clarke, Inc.			01-03/2017
				-80.1246	25.9502	X						Clarke, Inc.			01-03/2017
				-80.1227	25.9438	X						Clarke, Inc.			01-03/2017
				-80.1251	25.9417	X						Clarke, Inc.			01-03/2017
				-80.1236	25.9444	X						Clarke, Inc.			01-03/2017
	-80.195	25.762	Brickell	-80.195	25.762			86	adult	F1		Clarke, Inc.			04/2017
Manatee
	-82.5586	27.5496	Palmetto
				-82.5612	27.5466	X						E. Buckner			04-06/2016
				-82.5613	27.5503	X						E. Buckner			04-06/2016
				-82.559	27.5517	X						E. Buckner			04-06/2016
				-82.5586	27.5496	X						E. Buckner			04-06/2016
				-82.5594	27.5509	X						E. Buckner			04-06/2016
				-82.5611	27.5478	X						E. Buckner			04-06/2016
				-82.5614	27.5493	X						E. Buckner			04-06/2016
				-82.5601	27.5513	X						E. Buckner			04-06/2016
				-82.5598	27.5474	X						E. Buckner			04-06/2016
				-82.5619	27.5478	X						E. Buckner			04-06/2016
				-82.5585	27.551	X						E. Buckner			04-06/2016
				-82.558	27.5503	X						E. Buckner			04-06/2016
				-82.5592	27.5481	X						E. Buckner			04-06/2016
				-82.56	27.5522	X						E. Buckner			04-06/2016
				-82.5615	27.5516	X						E. Buckner			04-06/2016
	-82.6846	27.4683	Cortez-D					89	egg	F1		E. Buckner			04-06/2016
				-82.6835	27.4668	X						E. Buckner			04-06/2016
				-82.6849	27.4681	X						E. Buckner			04-06/2016
				-82.6846	27.4683	X						E. Buckner			04-06/2016
				-82.6859	27.4673	X						E. Buckner			04-06/2016
				-82.6854	27.4685	X						E. Buckner			04-06/2016
				-82.6853	27.4674	X						E. Buckner			04-06/2016
				-82.6829	27.4679	X						E. Buckner			04-06/2016
				-82.6842	27.4673	X						E. Buckner			04-06/2016
				-82.6831	27.4681	X						E. Buckner			04-06/2016
				-82.6855	27.4675	X						E. Buckner			04-06/2016
				-82.6872	27.4683	X						E. Buckner			04-06/2016
				-82.6863	27.4668	X						E. Buckner			04-06/2016
				-82.6833	27.4682	X						E. Buckner			04-06/2016
	-82.663	27.459	South Bradenton
				-82.663	27.459	X		83	egg	F1		E. Buckner			04-06/2016
	-82.6819	27.4367	Longboat Key
				-82.685	27.4352	X		84	egg	F1		E. Buckner			04-06/2016
				-82.6845	27.4359	X						E. Buckner			04-06/2016
				-82.6829	27.4352	X						E. Buckner			04-06/2016
				-82.6814	27.4343	X						E. Buckner			04-06/2016
				-82.6801	27.4341	X						E. Buckner			04-06/2016
				-82.6796	27.4341	X						E. Buckner			04-06/2016
				-82.6806	27.4362	X						E. Buckner			04-06/2016
				-82.6819	27.4367	X						E. Buckner			04-06/2016
				-82.6838	27.4341	X						E. Buckner			04-06/2016
				-82.6769	27.4322	X						E. Buckner			04-06/2016
				-82.6829	27.4373	X						E. Buckner			04-06/2016
				-82.6831	27.4405	X						E. Buckner			04-06/2016
				-82.6837	27.4398	X						E. Buckner			04-06/2016
				-82.6821	27.44	X						E. Buckner			04-06/2016
				-82.6844	27.4384	X						E. Buckner			04-06/2016
	-82.739	27.5331	Anna Maria Island					79	egg	F1
				-82.7401	27.5332	X						E. Buckner			04-06/2016
				-82.7347	27.5296	X						E. Buckner			04-06/2016
				-82.7327	27.5319	X						E. Buckner			04-06/2016
				-82.736	27.5339	X						E. Buckner			04-06/2016
				-82.7372	27.5356	X						E. Buckner			04-06/2016
				-82.7396	27.5368	X						E. Buckner			04-06/2016
				-82.7453	27.5389	X						E. Buckner			04-06/2016
				-82.7421	27.533	X						E. Buckner			04-06/2016
				-82.7401	27.5332	X						E. Buckner			04-06/2016
				-82.7414	27.5363	X						E. Buckner			04-06/2016
				-82.7409	27.535	X						E. Buckner			04-06/2016
				-82.7397	27.5305	X						E. Buckner			04-06/2016
				-82.7395	27.5292	X						E. Buckner			04-06/2016
				-82.7381	27.5294	X						E. Buckner			04-06/2016
				-82.7377	27.5307	X						E. Buckner			04-06/2016
Indian River
	-80.4191	27.6407	Vero Beach	-80.4191	27.6407	X		90	adult	F2		Roxanne Connelly			03/2016
Orange
	-81.4442	28.5509	Orlando	-81.4442	28.5509	X	X	85	egg	F1		K. Deutsch/ N. Sanscrainte			05/2016
Seminole
	-81.4059	28.6864	Altamonte Springs	-81.4059	28.6864	X	X	86	egg	F1		T. Jones/ N. Sanscrainte			05/2016
	-81.3228	28.6223	Winter Park	-81.3228	28.6223	X	X	85	egg	F1		T. Jones/ N. Sanscrainte			05/2016
Broward
	-80.115	26.3073	Deerfield Bch	-80.115	26.3073	X	X	137	adult	WT		Lettie Cronin			06-07/2017
	-80.0987	26.3074	Cocoa Cay Apts	-80.0987	26.3074	X	X	30	adult	WT		Lettie Cronin			06-07/2017
	-80.1806	26.1693	Ft. Lauderdale	-80.1806	26.1693	X
Brevard
			June Park	-80.6863	28.08	X						J. Faella			2016
	-80.672	28.0555	W. Melbourne	-80.6433	28.0781	X		65	adult	WT		J. Faella			2016
			Palm Bay	-80.6863	28.0083	X						J. Faella			2016
Collier
	-81.8093	26.2618	Naples Park	-81.8093	26.2618	X		39	adult	WT		R. Bales/K. Lucas			06-08/2017
	-81.7978	26.1414	Old Naples	-81.7978	26.1414	X		40	adult	WT		R. Bales/K. Lucas			06-08/2017
	-81.6951	26.1879	Golden Gate City	-81.6951	26.1879	X		40	adult	WT		R. Bales/K. Lucas			06-08/2017
	-81.7678	26.125	East Naples	-81.7678	26.125	X		37	adult	WT		R. Bales/K. Lucas			06-08/2017
Sarasota
	-82.4685	27.2133	Sarasota	-82.4685	27.2133	X	X	61	exuviae	WT		W. Brennan/C. Hancock			09/2017
